# Supplementary material for: Understanding discrepancies in noncovalent interaction energies from wavefunction theories for large molecules
Source: Nat Commun. 2025 Oct 14;16:9108. doi: 10.1038/s41467-025-64104-8 (PMC12521354; doi:10.1038/s41467-025-64104-8)
Supplement: Supplementary file 3 — Supplementary Data 1 [file 41467_2025_64104_MOESM3_ESM.gz]

Archive with 16 entries (15 files):
- ._structures
- structures
- structures/._pyrene_pyrene_pd.xyz
- structures/pyrene_pyrene_pd.xyz
- structures/._c2a.xyz
- structures/c2a.xyz
- structures/._c2c2_pd.xyz
- structures/c2c2_pd.xyz
- structures/._benzene-benzene_pd.xyz
- structures/benzene-benzene_pd.xyz
- structures/._pyrene_a.xyz
- structures/pyrene_a.xyz
- structures/._benzene_a.xyz
- structures/benzene_a.xyz
- structures/._naphtalene_a.xyz
- structures/naphtalene_a.xyz
