# Supplementary material for: Understanding discrepancies in noncovalent interaction energies from wavefunction theories for large molecules
Source: Nat Commun. 2025 Oct 14;16:9108. doi: 10.1038/s41467-025-64104-8 (PMC12521354; doi:10.1038/s41467-025-64104-8)
Supplement: Supplementary file 3 — Supplementary Data 1 [file 41467_2025_64104_MOESM3_ESM.gz › structures/pyrene_pyrene_pd.xyz]

52

C    2.55711313    -1.30493740    -1.39232860
C    2.40232776    -2.68814536    -1.32704223
C    1.13786069    -3.26634486    -1.41366460
C   -1.32658033    -3.02329468    -1.65883289
C   -0.00759071    -2.46761425    -1.57381243
C    1.44317805    -0.46503188    -1.55236172
C    0.14266411    -1.04894160    -1.64870995
C   -1.00129719    -0.21781092    -1.81215081
C   -2.30319620    -0.80015495    -1.89809651
C   -2.42351665    -2.22665852    -1.81171835
C   -1.99303686     1.99973238    -2.05315149
C   -0.84983226     1.20116746    -1.88548500
C    0.46686434     1.75864973    -1.77182314
C    1.56216502     0.96286863    -1.61195690
C   -3.41682543     0.04133151    -2.06318454
C   -3.25886630     1.42347524    -2.14366930
H    3.54509379    -0.86082420    -1.30189915
H    3.27619967    -3.32067654    -1.19478975
H   -4.13181224     2.05895963    -2.26951761
H   -1.88027619     3.08023639    -2.09911263
H    2.55140324     1.40170067    -1.50802062
H    0.57311765     2.84046814    -1.80002728
H   -4.40893279    -0.40014457    -2.12950074
H   -3.41700032    -2.66588633    -1.87461432
H   -1.43669448    -4.10392375    -1.59766455
H    1.02601654    -4.34676529    -1.35567433
C    3.44555458     0.07784440     2.02176563
C    3.34266779    -1.30888294     2.11290805
C    2.09897483    -1.93410488     2.04815050
C   -0.37185822    -1.79106603     1.80513137
C    0.92315342    -1.18189030     1.89451696
C    2.29741807     0.87467660     1.87135756
C    1.01786896     0.24127367     1.80968621
C   -0.15981534     1.02581324     1.65606169
C   -1.43737720     0.39039882     1.57924947
C   -1.49956439    -1.04027747     1.65390911
C   -1.24350742     3.20090655     1.41682671
C   -0.06621540     2.44888737     1.57003991
C    1.23108470     3.05645539     1.63472401
C    2.36049580     2.30444208     1.77631754
C   -2.58500977     1.18515953     1.42351157
C   -2.48516110     2.57263419     1.34556772
H    4.42075773     0.55784304     2.06911065
H    4.24159103    -1.90925206     2.22724413
H   -3.38422554     3.16945965     1.21576017
H   -1.17489430     4.28458365     1.34939171
H    3.33668292     2.78294200     1.82150809
H    1.29768793     4.14033240     1.56590233
H   -3.55603123     0.70235184     1.34793750
H   -2.47183296    -1.51934964     1.56978700
H   -0.43503357    -2.87574142     1.84477625
H    2.02908007    -3.01766687     2.10190783
