# Supplementary material for: Understanding discrepancies in noncovalent interaction energies from wavefunction theories for large molecules
Source: Nat Commun. 2025 Oct 14;16:9108. doi: 10.1038/s41467-025-64104-8 (PMC12521354; doi:10.1038/s41467-025-64104-8)
Supplement: Supplementary file 3 — Supplementary Data 1 [file 41467_2025_64104_MOESM3_ESM.gz › structures/c2a.xyz]

51
relaxed with tpss and def2-tzvp
C  -1.53776385     0.35848106     2.14891608
C  -0.37055136    -0.41914982     2.27695252
C   0.82163172     0.29048833     2.47543485
C  -0.22617114     2.23364829     2.47597018
C   1.16738297    -1.89248398     2.30773547
N  -1.43992313     1.69722464     2.26083318
N   0.95956493     1.61828978     2.59087946
N  -0.13622292    -1.78415970     2.17758282
N   1.80105700    -0.68035105     2.50112075
N  -2.76418484    -0.19456672     1.93010044
H  -0.20593176     3.31845554     2.55297095
H   1.72277594    -2.81908170     2.26308056
H   2.79780893    -0.51203555     2.53303009
H  -3.46982640     0.42883334     1.55865582
H  -2.77694779    -1.14399943     1.57964963
C   3.78007311     0.29501042    -0.48340034
C   3.66561633    -1.07178343    -0.58217827
C   2.40520811    -1.69132212    -0.81113712
C   2.25226990    -3.10331559    -0.89768798
C   1.01800217    -3.67528118    -1.09116351
C  -0.15248794    -2.87745905    -1.21680145
C  -0.02840356    -1.46198473    -1.14556350
C   1.25103891    -0.86778563    -0.94054260
C   2.64465580     1.14265027    -0.61322895
C   1.37161606     0.54951518    -0.84430661
C   0.21425392     1.37299733    -0.96261466
C  -1.06489186     0.77912016    -1.16798743
C  -1.18649920    -0.63839700    -1.25772701
C  -1.44339624    -3.44418047    -1.40228939
C  -2.56013992    -2.65137653    -1.51156785
C  -2.46693730    -1.23312031    -1.44212436
C  -3.60708076    -0.38671740    -1.54138696
C  -2.22287304     1.60105751    -1.26279368
C  -3.48885457     0.98010010    -1.45382482
C  -2.07367681     3.01074195    -1.15299147
C  -0.84050776     3.58252739    -0.95937615
C   0.33370836     2.78672967    -0.85663681
C   1.61991751     3.35123550    -0.63457045
C   2.73395695     2.55825541    -0.51349186
H   4.75264084     0.75056035    -0.30939059
H   4.54747062    -1.70230777    -0.48766300
H   3.13630648    -3.73054559    -0.80268473
H   0.92005357    -4.75709850    -1.14717410
H  -1.53532008    -4.52673561    -1.45306581
H  -3.53943759    -3.10356732    -1.65337414
H  -4.58396120    -0.84264544    -1.68846988
H  -4.37205492     1.61070544    -1.53055436
H  -2.96151915     3.63549390    -1.21712735
H  -0.74731296     4.66250898    -0.87066536
H   3.70717498     3.00779228    -0.33054273
H   1.70678154     4.43183629    -0.54793830
