# Supplementary material for: Understanding discrepancies in noncovalent interaction energies from wavefunction theories for large molecules
Source: Nat Commun. 2025 Oct 14;16:9108. doi: 10.1038/s41467-025-64104-8 (PMC12521354; doi:10.1038/s41467-025-64104-8)
Supplement: Supplementary file 3 — Supplementary Data 1 [file 41467_2025_64104_MOESM3_ESM.gz › structures/c2c2_pd.xyz]

72
10.7594 9.21483 3.458
C   -1.48753197971382   -1.23154341226572   -1.72900013164781
C   -0.06546813853317   -1.23154341226572   -1.72900013164781
C    0.64556378205716    0.00000000000000   -1.72900013164781
C   -0.06546813853317    1.23154341226572   -1.72900013164781
C   -1.48753197971382    1.23154341226572   -1.72900013164781
C   -2.19856390030415    0.00000000000000   -1.72900013164781
C    0.64229206354356   -2.45742004183783   -1.72900013164781
C   -0.09337784303896   -3.67082275092130   -1.72900013164781
C   -1.45962227520803   -3.67082275092130   -1.72900013164781
C   -2.19529218179055   -2.45742004183783   -1.72900013164781
C   -3.61408430445760    0.00000000000000   -1.72900013164781
C   -4.29708692225348   -1.24381018244192   -1.72900013164781
C   -3.61396470616894   -2.42701256847938   -1.72900013164781
C   -4.29708692225348    1.24381018244192   -1.72900013164781
C   -3.61396470616894    2.42701256847938   -1.72900013164781
C   -2.19529218179055    2.45742004183783   -1.72900013164781
C   -1.45962227520803    3.67082275092130   -1.72900013164781
C   -0.09337784303896    3.67082275092130   -1.72900013164781
C    0.64229206354356    2.45742004183783   -1.72900013164781
C    2.06096458792196    2.42701256847938   -1.72900013164781
C    2.74408680400649    1.24381018244192   -1.72900013164781
C    2.06108418621062    0.00000000000000   -1.72900013164781
C    2.74408680400649   -1.24381018244192   -1.72900013164781
C    2.06096458792196   -2.42701256847938   -1.72900013164781
H    0.44958046534805   -4.60741684241786   -1.72900013164781
H   -2.00258058359503   -4.60741684241786   -1.72900013164781
H   -4.15359982824587   -3.36552530248663   -1.72900013164781
H   -5.37968035271741   -1.24189153993123   -1.72900013164781
H   -5.37968035271741    1.24189153993123   -1.72900013164781
H   -4.15359982824587    3.36552530248663   -1.72900013164781
H   -2.00258058359503    4.60741684241786   -1.72900013164781
H    0.44958046534805    4.60741684241786   -1.72900013164781
H    2.60059970999888    3.36552530248663   -1.72900013164781
H    3.82668023447042    1.24189153993123   -1.72900013164781
H    3.82668023447042   -1.24189153993123   -1.72900013164781
H    2.60059970999888   -3.36552530248663   -1.72900013164781
C    0.06546813853317   -1.23154341226572    1.72900013164781
C    1.48753197971382   -1.23154341226572    1.72900013164781
C    2.19856390030415    0.00000000000000    1.72900013164781
C    1.48753197971382    1.23154341226572    1.72900013164781
C    0.06546813853317    1.23154341226572    1.72900013164781
C   -0.64556378205716    0.00000000000000    1.72900013164781
C    2.19529218179055   -2.45742004183783    1.72900013164781
C    1.45962227520803   -3.67082275092130    1.72900013164781
C    0.09337784303896   -3.67082275092130    1.72900013164781
C   -0.64229206354356   -2.45742004183783    1.72900013164781
C   -2.06108418621062    0.00000000000000    1.72900013164781
C   -2.74408680400649   -1.24381018244192    1.72900013164781
C   -2.06096458792196   -2.42701256847938    1.72900013164781
C   -2.74408680400649    1.24381018244192    1.72900013164781
C   -2.06096458792196    2.42701256847938    1.72900013164781
C   -0.64229206354356    2.45742004183783    1.72900013164781
C    0.09337784303896    3.67082275092130    1.72900013164781
C    1.45962227520803    3.67082275092130    1.72900013164781
C    2.19529218179055    2.45742004183783    1.72900013164781
C    3.61396470616894    2.42701256847938    1.72900013164781
C    4.29708692225348    1.24381018244192    1.72900013164781
C    3.61408430445760    0.00000000000000    1.72900013164781
C    4.29708692225348   -1.24381018244192    1.72900013164781
C    3.61396470616894   -2.42701256847938    1.72900013164781
H    2.00258058359503   -4.60741684241786    1.72900013164781
H   -0.44958046534805   -4.60741684241786    1.72900013164781
H   -2.60059970999888   -3.36552530248663    1.72900013164781
H   -3.82668023447042   -1.24189153993123    1.72900013164781
H   -3.82668023447042    1.24189153993123    1.72900013164781
H   -2.60059970999888    3.36552530248663    1.72900013164781
H   -0.44958046534805    4.60741684241786    1.72900013164781
H    2.00258058359503    4.60741684241786    1.72900013164781
H    4.15359982824587    3.36552530248663    1.72900013164781
H    5.37968035271741    1.24189153993123    1.72900013164781
H    5.37968035271741   -1.24189153993123    1.72900013164781
H    4.15359982824587   -3.36552530248663    1.72900013164781
