# Supplementary material for: Understanding discrepancies in noncovalent interaction energies from wavefunction theories for large molecules
Source: Nat Commun. 2025 Oct 14;16:9108. doi: 10.1038/s41467-025-64104-8 (PMC12521354; doi:10.1038/s41467-025-64104-8)
Supplement: Supplementary file 3 — Supplementary Data 1 [file 41467_2025_64104_MOESM3_ESM.gz › structures/benzene-benzene_pd.xyz]

24
6.1657 4.56235 4.15829
C    0.712645325   1.120995701   0.060540783
H    1.357841649   1.986399167   0.127737169
C    1.258235731  -0.159251901   0.124233518
H    2.324954277  -0.287099878   0.246743035
C    0.426884963  -1.274526662   0.042650428
H    0.850444649  -2.268432680   0.094749952
C   -0.949577845  -1.110074058  -0.100313595
H   -1.594455696  -1.976273703  -0.163713480
C   -1.495525640   0.171050561  -0.161546018
H   -2.563782791   0.299221149  -0.273703115
C   -0.663827601   1.286642887  -0.083401433
H   -1.086900697   2.281000204  -0.132886135
C    1.987760455   1.109757200   3.710319581
H    2.632605579   1.975940943   3.774070299
C    2.533713581  -0.171393899   3.771839314
H    3.601920465  -0.299540949   3.884583533
C    1.702064101  -1.286993999   3.693188885
H    2.125145808  -2.281346434   3.742842548
C    0.325662540  -1.121358970   3.548472137
H   -0.319440056  -1.986769214   3.480839505
C   -0.219897331   0.158873777   3.484506309
H   -1.286525365   0.286702990   3.361327548
C    0.611379619   1.274154539   3.566577253
H    0.187854737   2.268059573   3.514208323 
