# Supplementary material for: Understanding discrepancies in noncovalent interaction energies from wavefunction theories for large molecules
Source: Nat Commun. 2025 Oct 14;16:9108. doi: 10.1038/s41467-025-64104-8 (PMC12521354; doi:10.1038/s41467-025-64104-8)
Supplement: Supplementary file 3 — Supplementary Data 1 [file 41467_2025_64104_MOESM3_ESM.gz › structures/pyrene_a.xyz]

41
relaxed with tspss at def2-tzvp
C     -1.95197867    -0.27259292     1.81562118
C     -0.75243142    -1.00248906     1.91598358
C      0.41198815    -0.24316602     2.09684535
C     -0.71341461     1.65595361     2.10814378
C      0.84579332    -2.40910915     1.93712941
N     -1.90746698     1.06885854     1.91712572
N      0.49692417     1.08859847     2.20925940
N     -0.46308114    -2.35759314     1.82321010
N      1.43083064    -1.17210473     2.11744345
N     -3.16377767    -0.87356916     1.64559602
H     -0.73619656     2.74092361     2.17983227
H      1.44053269    -3.31142670     1.89669187
H      2.42012461    -0.96196504     2.12425992
H     -3.92256987    -0.27616018     1.34537728
H     -3.16886324    -1.83259978     1.32595829
C      3.36640610    -0.39814882    -0.86795908
C      3.22053738    -1.77832927    -1.00951641
C      1.96935618    -2.33734001    -1.26514769
C     -0.47542196    -2.06230033    -1.63178478
C      0.82958601    -1.52312896    -1.38368099
C      2.25717559     0.45819941    -0.98338614
C      0.97032579    -0.10799387    -1.24124902
C     -0.17102861     0.73584669    -1.34664819
C     -1.45932229     0.16985002    -1.59149270
C     -1.56806615    -1.25276677    -1.73256545
C     -1.17597664     2.95916009    -1.28504809
C     -0.03124430     2.14961473    -1.19790229
C      1.27415886     2.68902434    -0.95250124
C      2.36716371     1.88147753    -0.84782555
C     -2.57317211     1.02195820    -1.67355385
C     -2.43002378     2.39860295    -1.51749212
H      4.34782674     0.03059336    -0.67676789
H      4.09187152    -2.42323319    -0.92567246
H     -3.30459052     3.04101891    -1.57295864
H     -1.07382294     4.03476779    -1.16144248
H      3.34790298     2.30761525    -0.64938038
H      1.37393156     3.76573417    -0.83616152
H     -3.55568465     0.59217991    -1.85616739
H     -2.55158973    -1.67908091    -1.91900315
H     -0.57905699    -3.14044575    -1.72558928
H      1.86299000    -3.41432417    -1.37261215
