# Supplementary material for: Understanding discrepancies in noncovalent interaction energies from wavefunction theories for large molecules
Source: Nat Commun. 2025 Oct 14;16:9108. doi: 10.1038/s41467-025-64104-8 (PMC12521354; doi:10.1038/s41467-025-64104-8)
Supplement: Supplementary file 3 — Supplementary Data 1 [file 41467_2025_64104_MOESM3_ESM.gz › structures/benzene_a.xyz]

27
relaxed with tpss with def2-pvtz
C   -1.08938670    -0.15978942     1.50100022
C    0.23050761    -0.58000046     1.24537678
C    1.19478427     0.43401077     1.18841889
C   -0.29422195     2.00753001     1.60619591
C    2.06482103    -1.56937033     0.81196991
N   -1.32928124     1.15276636     1.68062721
N    0.99786189     1.74766053     1.36253828
N    0.79104173    -1.82686080     1.00859380
N    2.37295139    -0.22620451     0.90902637
N   -2.12740661    -1.03241652     1.60439388
H   -0.54608937     3.05474416     1.75984924
H    2.82475516    -2.30848348     0.59455457
H    3.27984946     0.20577138     0.79310551
H   -3.05999221    -0.64268161     1.58553000
H   -1.99613396    -1.97074291     1.25250447
C    0.93336808     0.27598556    -2.32058298
C    0.41138146    -1.00760181    -2.48636328
C   -0.95457637    -1.23329719    -2.30635785
C   -1.79653651    -0.17497068    -1.96135112
C    0.09225357     1.33388050    -1.96920275
C   -1.27306440     1.10826758    -1.78920104
H    1.99771575     0.45172340    -2.45531419
H    1.06777721    -1.83370096    -2.74677108
H   -1.35998291    -2.23395122    -2.43213710
H   -2.86082654    -0.34905147    -1.82287813
H    0.50305374     2.32784855    -1.81769067
H   -1.92575590     1.92728060    -1.50114297
