# Supplementary material for: Understanding discrepancies in noncovalent interaction energies from wavefunction theories for large molecules
Source: Nat Commun. 2025 Oct 14;16:9108. doi: 10.1038/s41467-025-64104-8 (PMC12521354; doi:10.1038/s41467-025-64104-8)
Supplement: Supplementary file 3 — Supplementary Data 1 [file 41467_2025_64104_MOESM3_ESM.gz › structures/naphtalene_a.xyz]

33
relaxed with tpss with def2-tzvp basis
C  -1.73053413     0.01436241     2.06609213
C  -0.47924829    -0.54141747     1.73710774
C   0.56906165     0.37027326     1.55965940
C  -0.73131161     2.09695295     2.01193917
C   1.20844163    -1.71723203     1.19221782
N  -1.83410493     1.35068394     2.19995598
N   0.50787483     1.70361189     1.68739043
N  -0.06196908    -1.84512368     1.50857624
N   1.65240588    -0.41138232     1.21929624
N  -2.83582299    -0.74929824     2.26920147
H  -0.87165763     3.16898195     2.13460236
H   1.87074229    -2.52987200     0.92728561
H   2.54577663    -0.06848761     0.89020041
H  -3.72849479    -0.28283803     2.34306267
H  -2.81079722    -1.72284796     2.00335353
C   1.45406040    -1.50995241    -2.17582636
C   2.71658269    -0.95893279    -2.21933870
C   2.89628823     0.42994053    -2.00429044
C   1.80935894     1.24142013    -1.75716758
C   0.49578999     0.70430199    -1.70864404
C   0.31436176    -0.70327983    -1.91595100
C  -0.99424236    -1.24606862    -1.83143693
C  -2.07404656    -0.43733828    -1.55555058
C  -0.63953418     1.50991053    -1.43265238
C  -1.89580193     0.95214338    -1.35469048
H  -1.12725666    -2.31612097    -1.97081127
H  -0.49585911     2.57264995    -1.25779767
H   1.31307828    -2.57680294    -2.33485988
H   1.94388124     2.30580544    -1.58146076
H  -3.06972943    -0.86612387    -1.47898566
H  -2.75330441     1.57541942    -1.11827394
H   3.57979322    -1.58786982    -2.42154088
H   3.89616127     0.85494145    -2.04207137
