# Supplementary material for: Understanding discrepancies in noncovalent interaction energies from wavefunction theories for large molecules
Source: Nat Commun. 2025 Oct 14;16:9108. doi: 10.1038/s41467-025-64104-8 (PMC12521354; doi:10.1038/s41467-025-64104-8)
Supplement: Supplementary file 5 — Source Data [file 41467_2025_64104_MOESM5_ESM.xlsx]

## Sheet: Figure 1
Systems	DMC Error	Can CCSD(T) - DMC	Can CCSD(cT) - DMC	LNO CCSD(T) - DMC	LNO CCSD(T) error
Benzene-Benzene PD	0.12	-0.317155	-0.102086	-0.29	0.07
Benzene-Benzene TS	0.12	-0.10923	0.0104433	-0.1	0.06
Benzene-Pyridine PD	0.16	-0.285813	-0.0616322	-0.25	0.07
Benzene-Pyridine TS	0.16	-0.200522	-0.0827807	-0.16	0.05
Benzene-Uracil PD	0.18	-0.452132	-0.17576	-0.37	0.11
Pyridine-Pyridine PD	0.2	-0.263487	-0.0338923	-0.19	0.08
Pyridine-Pyridine TS	0.2	-0.054232	0.0659831	-0.04	0.06
Pyridine-Uracil PD	0.18	-0.296704	-0.0224262	-0.23	0.09
Uracil-Uracil PD	0.16	-0.341161	-0.038185	-0.21	0.1

## Sheet: Figure 2a
mol	Type	nw-HF	nw-MP2	sisi-MP2	sisi-CCSD	sisi-(T)	(cT)	cc4s-CCSD	cc4s-CCSDT	name	X (CCSDT)	Y (cT)	Y (T)
14	full	-371619	-1259.97	-1259.97	-1305.55	-59.375	-53.125	-1305.55	-59.1491	Indolebenzene complex stack	-59.1491	6.02409	-0.225903
12	full	-329694	-1058.13	-1058.13	-1087.74	-49.5984	-44.3022	-1087.74	-49.2532	Pyrazine dimer	-49.2532	4.95105	-0.34513
11	full	-289557	-990.58	-990.58	-1037.17	-45.9714	-41.2399	-1037.17	-46.26	Benzene dimer PD	-46.26	5.02008	0.288654
20	full	-289560	-986.734	-986.734	-1034.88	-45.5321	-40.8885	-1034.88	-45.94	Benzene dimer TS	-45.94	5.05145	0.407881
21	f2	-226843	-756.256	-756.256	-781.664	-35.3162	-31.6202	-781.664	-35.1782	Indolebenzene complex TS	-35.1782	3.55798	-0.138052
14	f1	-226843	-756.149	-756.149	-781.576	-35.3037	-31.6077	-781.576	-35.1656	Indolebenzene complex stack	-35.1656	3.55798	-0.138052
19	full	-203066	-673.958	-673.958	-702.924	-30.5283	-27.4598	-702.924	-30.8295	BenzeneHCN complex	-30.8295	3.36973	0.301205
22	f1	-191759	-606.036	-606.036	-630.283	-25.6777	-23.0986	-630.283	-25.9099	Phenol dimer	-25.9099	2.81124	0.232179
22	f2	-191759	-605.98	-605.98	-630.264	-25.6714	-23.0924	-630.264	-25.9036	Phenol dimer	-25.9036	2.81124	0.232179
10	full	-170005	-594.609	-594.609	-633.465	-25.0816	-22.6154	-633.465	-25.5459	Benzene-Methane complex	-25.5459	2.93047	0.464357
18	full	-180044	-610.303	-610.303	-644.634	-25.1506	-22.6656	-644.634	-25.5396	Benzeneammonia complex	-25.5396	2.87399	0.389056
17	full	-192490	-619.804	-619.804	-649.943	-24.6674	-22.2264	-649.943	-24.9874	Benzenewater complex	-24.9874	2.76104	0.32003
12	f1	-164848	-524.523	-524.523	-541.039	-24.2407	-21.6867	-541.039	-24.1905	Pyrazine dimer	-24.1905	2.50376	-0.0502008
12	f2	-164848	-524.498	-524.498	-541.014	-24.2344	-21.6867	-541.014	-24.1842	Pyrazine dimer	-24.1842	2.49749	-0.0502008
21	f1	-144780	-491.265	-491.265	-516.039	-22.5088	-20.2246	-516.039	-22.7598	Indolebenzene complex TS	-22.7598	2.53514	0.251004
19	f1	-144780	-491.233	-491.233	-516.001	-22.5025	-20.2184	-516.001	-22.7472	BenzeneHCN complex	-22.7472	2.52886	0.244729
17	f1	-144780	-491.202	-491.202	-515.963	-22.4899	-20.2121	-515.963	-22.7409	Benzenewater complex	-22.7409	2.52886	0.251004
14	f2	-144780	-491.177	-491.177	-515.945	-22.4837	-20.2058	-515.945	-22.7347	Indolebenzene complex stack	-22.7347	2.52886	0.251004
20	f2	-144780	-491.177	-491.177	-515.938	-22.4837	-20.2058	-515.938	-22.7347	Benzene dimer TS	-22.7347	2.52886	0.251004
18	f1	-144780	-491.164	-491.164	-515.926	-22.4837	-20.2058	-515.926	-22.7284	Benzeneammonia complex	-22.7284	2.52259	0.244729
20	f1	-144780	-491.164	-491.164	-515.926	-22.4774	-20.1995	-515.926	-22.7284	Benzene dimer TS	-22.7284	2.52886	0.251004
10	f1	-144780	-491.127	-491.127	-515.894	-22.4711	-20.1933	-515.894	-22.7221	Benzene-Methane complex	-22.7221	2.52886	0.251004
11	f1	-144780	-491.133	-491.133	-515.901	-22.4711	-20.1933	-515.901	-22.7221	Benzene dimer PD	-22.7221	2.52886	0.251004
11	f2	-144780	-491.133	-491.133	-515.901	-22.4711	-20.1933	-515.901	-22.7221	Benzene dimer PD	-22.7221	2.52886	0.251004
4	full	-212046	-610.134	-610.134	-632.272	-20.1933	-18.3672	-632.272	-20.8961	Formamide dimer	-20.8961	2.52886	0.702811
3	full	-236939	-631.093	-631.093	-645.35	-19.9987	-18.1727	-645.35	-20.507	Formicacid dimer	-20.507	2.33434	0.508283
16	full	-97180.5	-334.174	-334.174	-363.359	-13.3095	-12.1549	-363.359	-13.9433	Etheneethyne complex	-13.9433	1.7884	0.633785
9	full	-97941.1	-346.737	-346.737	-384.161	-12.5376	-11.5148	-384.161	-13.322	Ethene dimer	-13.322	1.80723	0.784387
4	f1	-106015	-303.658	-303.658	-315.142	-9.74522	-8.86671	-315.142	-10.1217	Formamide dimer	-10.1217	1.25502	0.376506
4	f2	-106015	-303.658	-303.658	-315.142	-9.74522	-8.86671	-315.142	-10.1217	Formamide dimer	-10.1217	1.25502	0.376506
3	f1	-118460	-314.125	-314.125	-321.799	-9.59462	-8.72866	-321.799	-9.877	Formicacid dimer	-9.877	1.14834	0.282379
3	f2	-118460	-314.125	-314.125	-321.799	-9.59462	-8.72866	-321.799	-9.877	Formicacid dimer	-9.877	1.14834	0.282379
19	f2	-58283.7	-180.315	-180.315	-185.536	-7.68072	-6.94026	-185.536	-7.79994	BenzeneHCN complex	-7.79994	0.859688	0.119227
16	f2	-48209.1	-160.68	-160.68	-171.335	-6.99673	-6.35667	-171.335	-7.24146	Etheneethyne complex	-7.24146	0.884789	0.244729
9	f1	-48970.8	-172.471	-172.471	-191.397	-6.14959	-5.64759	-191.397	-6.54493	Ethene dimer	-6.54493	0.897339	0.395331
16	f1	-48970.8	-172.477	-172.477	-191.403	-6.14959	-5.64759	-191.403	-6.54493	Etheneethyne complex	-6.54493	0.897339	0.395331
9	f2	-48970.8	-172.471	-172.471	-191.397	-6.14959	-5.64759	-191.397	-6.54493	Ethene dimer	-6.54493	0.897339	0.395331
1	full	-70529.6	-235.68	-235.68	-255.603	-4.9887	-4.63102	-255.603	-5.33383	Ammonia dimer	-5.33383	0.702811	0.34513
8	full	-50449.9	-202.899	-202.899	-232.31	-4.7126	-4.39884	-232.31	-5.20205	Methane dimer	-5.20205	0.803212	0.489457
2	full	-95421	-254.882	-254.882	-266.365	-4.03489	-3.75878	-266.365	-4.23569	Water dimer	-4.23569	0.476907	0.200803
8	f1	-25225.3	-101.142	-101.142	-115.876	-2.32179	-2.17118	-115.876	-2.56651	Methane dimer	-2.56651	0.395331	0.244729
8	f2	-25225.3	-101.142	-101.142	-115.876	-2.32179	-2.17118	-115.876	-2.56651	Methane dimer	-2.56651	0.395331	0.244729
18	f2	-35263.5	-117.012	-117.012	-127.196	-2.39709	-2.22766	-127.196	-2.56651	Benzeneammonia complex	-2.56651	0.338855	0.169428
1	f1	-35263.5	-116.968	-116.968	-127.152	-2.38454	-2.21511	-127.152	-2.55396	Ammonia dimer	-2.55396	0.338855	0.169428
1	f2	-35263.5	-116.968	-116.968	-127.152	-2.38454	-2.21511	-127.152	-2.55396	Ammonia dimer	-2.55396	0.338855	0.169428
10	f2	-25225.3	-101.054	-101.054	-115.757	-2.31551	-2.15863	-115.757	-2.55396	Benzene-Methane complex	-2.55396	0.395331	0.238454
17	f2	-47707.7	-126.776	-126.776	-132.768	-1.92645	-1.79468	-132.768	-2.02686	Benzenewater complex	-2.02686	0.232179	0.100402
2	f1	-47707.7	-126.675	-126.675	-132.681	-1.9139	-1.78213	-132.681	-2.01431	Water dimer	-2.01431	0.232179	0.100402
2	f2	-47707.7	-126.594	-126.594	-132.599	-1.90763	-1.78213	-132.599	-2.00803	Water dimer	-2.00803	0.225903	0.100402

## Sheet: Figure 2b
mol	Type	nw-HF	nw-MP2	sisi-MP2	sisi-CCSD	sisi-(T)	(cT)	cc4s-CCSD	cc4s-CCSDT	name	X (CCSDT)	Y (cT)	Y (T)
14	int	5.02008	-12.6443	-12.6443	-8.03212	-1.5876	-1.3115	-8.03212	-1.24874	Indolebenzene complex stack	-1.24874	-0.062751	-0.338855
12	int	1.88253	-9.11144	-9.11144	-5.68524	-1.12324	-0.928714	-5.68524	-0.878513	Pyrazine dimer	-0.878513	-0.0502008	-0.244729
11	int	3.76506	-8.3145	-8.3145	-5.36521	-1.02912	-0.853413	-5.36521	-0.815762	Benzene dimer PD	-0.815762	-0.0376506	-0.213353
3	int	-18.8253	-2.84262	-2.84262	-1.75075	-0.809487	-0.715361	-1.75075	-0.753012	Formicacid dimer	-0.753012	0.0376506	-0.0564759
4	int	-15.0602	-2.81752	-2.81752	-1.98921	-0.702811	-0.633785	-1.98921	-0.65261	Formamide dimer	-0.65261	0.0188253	-0.0502008
20	int	0.62751	-4.39257	-4.39257	-3.01832	-0.571034	-0.483182	-3.01832	-0.476907	Benzene dimer TS	-0.476907	-0.0062751	-0.0941264
19	int	-2.51004	-2.40964	-2.40964	-1.3868	-0.34513	-0.301205	-1.3868	-0.282379	BenzeneHCN complex	-0.282379	-0.0188253	-0.062751
10	int	0.62751	-2.42846	-2.42846	-1.8135	-0.29493	-0.263554	-1.8135	-0.269829	Benzene-Methane complex	-0.269829	0.0062751	-0.0251004
18	int	0	-2.12726	-2.12726	-1.5123	-0.269829	-0.232179	-1.5123	-0.244729	Benzeneammonia complex	-0.244729	0.0125502	-0.0251004
9	int	0.62751	-1.79468	-1.79468	-1.36797	-0.238454	-0.219628	-1.36797	-0.232179	Ethene dimer	-0.232179	0.0125502	-0.0062751
1	int	-2.51004	-1.74448	-1.74448	-1.29894	-0.219628	-0.200803	-1.29894	-0.225903	Ammonia dimer	-0.225903	0.0251004	0.0062751
17	int	-1.88253	-1.82605	-1.82605	-1.21109	-0.251004	-0.219628	-1.21109	-0.219628	Benzenewater complex	-0.219628	1.63758e-15	-0.0313755
2	int	-5.64759	-1.6127	-1.6127	-1.08559	-0.213353	-0.194528	-1.08559	-0.213353	Water dimer	-0.213353	0.0188253	0
16	int	-0.62751	-1.01657	-1.01657	-0.621235	-0.163152	-0.150602	-0.621235	-0.156877	Etheneethyne complex	-0.156877	0.0062751	-0.0062751
8	int	0.62751	-0.614959	-0.614959	-0.558484	-0.0690261	-0.0564759	-0.558484	-0.0690261	Methane dimer	-0.0690261	0.0125502	5.41234e-16

## Sheet: Figure 3
System	Testset	hf	mp2	ccsd	(t)	(ct)	MP2 corr. / CCSD corr.	(T) / (cT)
S22(8)	S22	0.312	-0.619	-0.559	-0.064	-0.059	1.10733	1.08475
S22(9)	S22	0.326	-1.797	-1.368	-0.244	-0.218	1.3136	1.11927
S22(10)	S22	0.75	-2.424	-1.81	-0.299	-0.26	1.33923	1.15
Uracil-Uracil PD	Puzzle	0.377	-11.525	-8.142	-1.972	-1.669	1.4155	1.18155
Pyridine-Pyridine TS	Puzzle	0.867	-5.258	-3.597	-0.762	-0.642	1.46177	1.18692
Benzene-Pyridine TS	Puzzle	0.943	-5.119	-3.488	-0.735	-0.618	1.4676	1.18932
Benzene-Benzene TS	Puzzle	1.448	-5.194	-3.518	-0.748	-0.628	1.47641	1.19108
Benzene-Uracil PD	Puzzle	3.442	-10.982	-7.334	-1.67	-1.394	1.49741	1.19799
gcgc	Puzzle	12.407	-31.847	-21.193	-4.035	-3.343	1.50271	1.207
Pyridine-Uracil PD	Puzzle	2.071	-10.701	-7.11	-1.637	-1.362	1.50506	1.20191
S22(11)	S22	4.144	-8.312	-5.361	-1.025	-0.849	1.55046	1.2073
S22(14)	S22	5.311	-12.64	-8.028	-1.587	-1.308	1.57449	1.2133
ggg	Puzzle	7.725	-12.245	-7.771	-1.384	-1.13	1.57573	1.22478
Benzene-Benzene PD	Puzzle	3.96	-8.665	-5.423	-1.234	-1.019	1.59782	1.21099
Benzene-Pyridine PD	Puzzle	3.618	-9.052	-5.651	-1.282	-1.058	1.60184	1.21172
S22(12)	S22	2.674	-9.111	-5.685	-1.126	-0.93	1.60264	1.21075
Pyridine-Pyridine PD	Puzzle	3.331	-9.339	-5.794	-1.31	-1.08	1.61184	1.21296
c2c2pd	Puzzle	16.096	-54.561	-29.471	-7.702	-5.949	1.85135	1.29467

## Sheet: Figure S1a
Nv/No	CCSD corr	(T)
8	0.188257	0.104033
10	0.165196	0.0809729
12	0.119075	0.0348518
15	0.0268332	0.0117913
20	0.00377264	0.0117913

## Sheet: Figure S1b
V	CCSD corr	(T)	HF
2141.36	-0.134591	-0.0343298	0.144776
2681.28	-0.065409	-0.0112693	0.0986554
3304.8	0.0268332	0.0117913	0.0525343
4017.92	0.0268332	0.0117913	0.0525343

## Sheet: Figure S2a
V	HF [eV]	HF[kcal/mol]
2188.05	0.764	17.6183
2747.99	0.725	16.7189
3393.68	0.712	16.4191
4131.12	0.706	16.2807
4966.33	0.702	16.1885
5905.28	0.7	16.1424

## Sheet: Figure S2b
V	CCSD [eV]	CCSD [kcal/mol]	RPA [eV]	RPA [kcal/mol]
2188.05	-1.373	#ERROR!	-1.342	-30.9472
2747.99	-1.317	#ERROR!	-1.289	-29.725
3393.68	-1.294	#ERROR!	-1.266	-29.1946
			-1.255	-28.941
			-1.249	-28.8026
			-1.246	-28.7334

## Sheet: Figure S2c
V	(cT) [eV]	(cT) [kcal/mol]	(T) [eV]	(T) [kcal/mol]
2188.05	-0.268	#ERROR!	-0.35	#ERROR!
2747.99	-0.26	#ERROR!	-0.338	#ERROR!
3393.68	-0.256	#ERROR!	-0.333	#ERROR!

## Sheet: Figure S3a
Nv/No	CCSD corr [eV]	CCSD corr [kcal/mol]	CCSD corr + FPC [eV]	CCSD corr + FPC [kcal/mol]
8	-1.22	#ERROR!	-1.285	#ERROR!
10	-1.215	#ERROR!	-1.285	#ERROR!
12	-1.265	#ERROR!	-1.291	#ERROR!
15	-1.28	#ERROR!	-1.294	#ERROR!

[truncated: 11 more sheets: Figure S3b, Figure S4, Figure S5a, Figure S5b, Table 1, Table 2, Table S1, Table S2, Table_S3, Table_S4, Table_S5]
